# Supplementary material for: Associations of gender and serum total cholesterol with CD4+ T cell count and HIV RNA load in antiretroviral-naïve individuals in Addis Ababa
Source: BMC Public Health. 2018 Jul 31;18:943. doi: 10.1186/s12889-018-5852-4 (PMC6069861; doi:10.1186/s12889-018-5852-4)
Supplement: Supplementary file 3 — Raw data. This additional file contains sociodemographic, clinical, immunological, virological, anthropometric and biochemical data of the study participants. (XLSX 66 kb) [file 12889_2018_5852_MOESM3_ESM.xlsx]

## Sheet: Sheet1
ID.num	Hospital	yearshiv	cd4count	vlwithldl	sex	age	educ	occup	marital	incomedollarperday	stage	height	weight	hem	gluc	chol	trig
ETH-001	1	0.65	793	629	2	37	1	0	4	1.23	2	161	52	13.2	#NULL!	#NULL!	#NULL!
ETH-002	1	0.74	236	19363	1	21	1	4	0	1.23	2	168	53	15.5	#NULL!	#NULL!	#NULL!
ETH-003	1	3.58	496	37736	2	31	1	4	3	3.52	4	161	73	12.7	#NULL!	#NULL!	#NULL!
ETH-004	1	3.03	1094	369	2	33	1	1	3	1.23	3	156	76	12.2	82	118	183
ETH-005	1	2.55	1024	1	2	35	0	1	1	0.7	1	160	60	15.3	70	117	75
ETH-006	1	3.07	285	6275	2	35	0	0	3	0.18	3	153	53	13.9	70	129	94
ETH-007	1	6.5	410	95820	2	29	1	4	1	0.62	2	165	57	11.9	67	107	86
ETH-008	1	9.01	549	6317	2	38	1	0	4	0.62	2	149	45	12.1	69	92	127
ETH-009	1	1.02	269	9534	2	47	1	3	1	1.76	1	160	59	15.7	88	119	124
ETH-010	1	4.17	690	345	2	27	2	4	0	0.88	2	163	55	13.5	68	103	63
ETH-011	1	6.37	421	1765	2	37	2	0	1	1.76	3	160	42	15.7	61	197	215
ETH-012	1	2.4	502	3560	2	31	0	1	4	1.41	2	158	52	13.1	79	131	77
ETH-013	1	2.2	451	30636	2	25	0	1	1	1.76	2	153	41	14.3	79	83	55
ETH-014	1	1.24	731	2423	2	26	1	1	3	0.35	1	162	59	14.3	78	123	34
ETH-015	1	4.74	486	251473	1	50	1	1	1	1.76	2	171	48	17.2	101	89	200
ETH-016	1	4.38	394	95175	2	25	0	1	3	0.88	3	154	49	13.6	56	111	125
ETH-017	1	3.26	647	6403	2	52	3	0	3	1.55	2	165	70	12.9	76	243	128
ETH-018	1	2.35	484	103202	1	33	1	1	1	1.05	3	163	55	18.3	51	111	110
ETH-019	1	6.03	645	1	2	60	0	0	4	3.52	1	160	67	14.8	115	155	119
ETH-020	1	2.39	423	4388	2	25	0	1	1	1.76	3	164	59	14.2	105	130	116
ETH-021	1	1.7	334	78791	2	25	0	1	3	0.88	2	158	53	15.7	81	155	112
ETH-022	1	3.74	562	52207	2	30	1	1	1	1.41	3	164	49	15.6	90	129	120
ETH-023	1	11.03	894	1	2	36	1	1	4	3.52	2	155	73	13.6	83	342	244
ETH-024	1	0	5	480622	2	34	3	4	0	1.76	2	157	40	10.7	84	78	157
ETH-025	1	11.04	240	1259	2	35	0	1	4	0.88	2	158	54	13.8	69	177	120
ETH-026	1	6.58	219	53998	1	28	1	1	3	0.88	2	170	59	15.9	73	119	66
ETH-027	1	2.83	238	6758	1	30	1	4	1	5.27	2	173	55	16.8	73	144	195
ETH-028	1	1.1	516	9280	2	25	0	1	3	1.05	3	157	56	14.5	73	139	120
ETH-029	1	8.18	853	1	2	28	0	5	1	0.26	1	156	50	13.1	#NULL!	161	60
ETH-030	1	3.16	353	154.706	2	29	1	0	1	2.11	1	165	54	13.2	#NULL!	106	129
ETH-031	1	0.01	48	121343	1	33	2	4	0	#NULL!	2	165	69	15.4	112	106	129
ETH-032	1	#NULL!	650	592	1	42	2	4	1	5.27	1	180	74	15.6	85	170	260
ETH-033	1	9.25	936	2987	2	39	1	0	1	#NULL!	1	170	70	15.3	68	184	82
ETH-034	1	#NULL!	354	88367	2	39	1	3	4	1.05	1	160	49	14.9	166	83	159
ETH-035	1	2.84	638	14783	2	23	2	4	1	0.88	1	155	50	13.8	92	136	158
ETH-036	1	3.05	544	5409	2	30	1	0	1	#NULL!	1	165	55	13.6	95	124	136
ETH-037	1	2.77	987	23076	2	25	1	0	1	8.79	2	155	58	13.8	121	141	159
ETH-038	1	#NULL!	456	1	2	27	0	0	1	#NULL!	1	170	48	15.7	#NULL!	70	157
ETH-039	1	1.47	549	8109	2	20	1	5	0	0.53	1	157	56	14.1	121	141	159
ETH-040	1	#NULL!	731	3132	1	24	#NULL!	0	0	#NULL!	2	180	61	15.3	77	70	155
ETH-041	1	#NULL!	357	85436	2	39	1	1	0	1.05	1	165	49	13.9	80	135	59
ETH-042	1	2.83	435	18975	2	25	2	1	3	#NULL!	2	163	58	12.4	62	75	75
ETH-043	1	#NULL!	752	9406	2	40	2	4	3	0.88	1	165	46	16.3	88	231	90
ETH-044	1	4.14	774	1	2	40	0	1	1	0.35	1	164	58	12.6	96	179	88
ETH-045	1	7.07	301	102508	2	28	1	1	1	0.7	1	170	48	15.7	96	142	170
ETH-046	1	6.96	265	9861	2	55	0	0	3	#NULL!	1	165	69	13.9	82	239	141
ETH-047	1	9.19	405	69780	2	32	2	4	1	1.41	1	170	75	13.6	76	205	121
ETH-048	1	5.82	919	592	2	27	1	1	1	1.58	2	165	58	14.4	79	184	326
ETH-049	1	1.41	167	83161	1	33	2	1	0	3.52	2	170	65	16	93	180	142
ETH-050	1	7.04	390	25362	2	37	2	4	1	2.64	3	152	44	13.8	76	139	46
ETH-051	1	2.98	390	3007	1	37	1	0	0	#NULL!	2	165	73	18	91	128	294
ETH-052	1	2.34	880	11135	2	25	1	0	0	#NULL!	2	165	53	13.7	74	202	87
ETH-053	1	0.28	310	2327	2	55	0	0	3	#NULL!	1	170	57	12.5	118	141	103
ETH-054	1	1.6	462	3090	2	27	1	0	1	#NULL!	1	160	48	13.2	99	136	70
ETH-055	1	0.73	216	222713	2	27	0	0	1	#NULL!	2	#NULL!	#NULL!	11.5	89	109	123
ETH-056	1	0.23	197	102508	2	28	0	0	4	#NULL!	1	#NULL!	#NULL!	13.2	104	130	122
ETH-057	1	4.05	310	1037196	2	29	3	0	3	#NULL!	2	162	51	13.3	73	125	114
ETH-058	1	2.47	509	254890	2	40	0	1	1	0.26	2	148	51	13	78	138	274
ETH-059	1	3.41	563	1320	2	40	3	0	3	#NULL!	1	170	88	13.8	84	169	66
ETH-060	1	0.67	308	121343	1	32	2	4	1	1.76	1	185	70	14.5	#NULL!	61	146
ETH-061	1	4.54	444	32335	2	28	0	1	3	0.53	2	165	62	12.6	101	149	215
ETH-062	1	6.59	373	9470	1	56	3	3	1	2.82	1	174	67	14.2	105	170	73
ETH-063	1	1.15	421	78261	2	20	2	1	1	1.58	1	160	41	12.3	115	164	57
ETH-064	1	0.59	559	1	1	40	3	0	0	#NULL!	2	178	53	16.3	68	167	167
ETH-065	1	0.94	292	80945	1	52	3	5	3	8.79	1	170	100	16.2	92	156	272
ETH-066	1	0.34	308	1285	1	27	2	4	0	2.64	1	176	64	16.3	102	152	63
ETH-067	1	3.71	612	4823	2	30	0	1	3	0.53	1	160	56	14.5	97	183	93
ETH-068	1	3.19	904	1	2	30	2	0	1	#NULL!	1	162	49	13.47	88	163	79
ETH-069	1	7.66	477	1940	2	44	0	1	3	0.79	3	154	73	12.6	88	162	100
ETH-070	1	1.31	335	45005	2	22	0	4	1	1.05	2	159	52	13.5	75	134	147
ETH-071	1	1.2	542	9016	2	45	0	5	3	1.05	1	175	56	14.4	87	186	186
ETH-072	1	0.98	446	12917	2	33	2	0	1	0.35	2	165	57	14	86	181	117
ETH-073	1	0.01	1070	11210	2	35	1	5	1	1.58	1	165	48	14.5	97	183	93
ETH-074	1	10.6	572	18345	2	45	0	5	4	1.76	2	170	65	12.7	58	163	160
ETH-075	1	5.83	718	4955	1	50	2	4	3	2.11	2	180	76	17.5	106	206	187
ETH-076	1	4.98	369	1	2	37	2	5	0	1.41	2	158	56	14	59	165	95
ETH-077	1	6.04	652	8675	2	23	0	5	0	0.53	1	160	43	14.1	78	161	121
ETH-078	1	0.08	172	76693	1	30	1	5	1	3.16	1	174	65	17	148	111	206
ETH-079	1	5.94	409	2945	1	27	1	1	1	1.76	3	167	58	17.2	#NULL!	149	75
ETH-080	1	1.93	303	12238	2	20	0	0	1	#NULL!	1	#NULL!	53	13.7	#NULL!	98	66
ETH-081	1	0	27	322785	1	32	2	5	0	3.52	1	166	62	14	#NULL!	88	33
ETH-082	1	4.67	341	73155	1	55	0	0	1	#NULL!	1	168	61	14.4	83	147	145
ETH-083	1	7.92	366	22310	2	38	3	3	4	2.64	1	170	51	14.4	105	185	121
ETH-084	1	3.4	245	45616	2	29	2	0	0	#NULL!	2	165	53	14.6	78	137	57
ETH-085	1	5.9	370	1	2	62	0	0	4	#NULL!	1	170	60	12	84	247	126
ETH-086	1	0.01	976	1	1	32	1	3	1	1.22	1	#NULL!	79	17.4	80	167	68
ETH-087	1	7.15	264	32774	2	28	2	4	0	1.23	2	160	46	13.9	93	185	108
ETH-088	1	6.53	812	1	2	27	1	4	1	1.76	1	170	60	11.8	89	177	222
ETH-089	1	0.35	737	2610	2	28	0	0	1	0.7	1	165	55	14.2	89	136	329
ETH-090	1	2.25	363	29026	1	34	2	1	3	5.27	2	170	66	15.9	98	104	69
ETH-091	1	1.63	308	2755	2	34	1	4	1	1.05	1	160	85	14.8	141	173	143
ETH-092	1	1.35	623	1	2	36	0	0	4	#NULL!	1	165	53	14.9	85	181	216
ETH-093	1	7.72	650	1285	2	30	1	4	1	0.53	1	160	45	14.7	95	222	209
ETH-094	1	2.25	375	14101	2	29	0	4	4	0.53	1	165	49	13	97	201	108
ETH-095	1	0.19	489	1	2	35	2	0	3	#NULL!	1	160	42	13.4	103	233	141
ETH-096	1	1	503	1	2	67	0	0	3	#NULL!	1	165	71	14.6	115	227	165
ETH-097	1	4.54	999	1	2	24	2	4	4	1.76	1	165	50	14.5	86.6	180	161
ETH-098	1	4.38	259	8912	2	35	0	0	1	0.53	2	160	47	16.1	92	143	134
ETH-099	1	5.36	957	1	2	20	1	0	1	#NULL!	1	170	45	14.1	62	184	113
ETH-100	1	4.13	599	49131	1	45	0	1	1	0.88	2	170	57	12.8	106	133	142
ETH-101	1	#NULL!	265	305824	2	32	2	4	1	0.88	1	157	49	15.2	95	147	153
ETH-102	1	0.43	224	95820	2	25	0	3	3	0.53	1	165	48	13.9	89	165	110
ETH-103	1	1.13	739	5195	2	35	1	4	4	0.62	2	160	55	12.8	109	285	201
ETH-104	1	4.5	186	14292	2	50	1	0	3	#NULL!	1	165	40	12.9	96	164	224
ETH-105	1	3.09	494	1979	2	30	3	4	0	8.79	2	170	48	11.3	77	148	122
ETH-106	1	2.08	314	1250594	2	30	0	0	3	#NULL!	2	160	45	11.1	86	122	79
ETH-107	1	0.76	584	5633	2	25	0	4	3	1.58	1	165	51	14.4	93	124	83
ETH-108	1	6.11	296	190699	1	50	2	4	1	8.79	3	157	52	11.9	135	87	99
ETH-109	1	7.19	248	4243	2	40	0	4	4	1.58	2	160	#NULL!	11.6	122	95	36
ETH-110	1	#NULL!	793	1	2	42	0	0	3	#NULL!	1	155	60	15.1	94	201	146
ETH-111	1	1.46	272	62639	2	30	0	0	1	#NULL!	1	165	50	13.9	72	114	110
ETH-112	1	1.49	446	9729	1	38	0	4	1	2.64	1	169	66	15.9	93	133	232
ETH-113	1	0.24	333	222	2	48	3	0	4	#NULL!	2	165	59	14.1	99	201	133
ETH-114	1	1.47	1326	1	2	18	1	4	1	0.7	1	155	49	14.2	99	132	192
ETH-115	1	6.11	119	760441	2	39	1	1	4	#NULL!	1	175	57	16.7	118	147	80
ETH-116	1	4.05	561	1	2	38	1	0	1	1.76	1	171	67	12.9	110	126	82
ETH-117	1	1.71	466	14295	2	25	0	5	1	#NULL!	1	165	58	13.7	96	156	78
ETH-118	1	10.51	319	3196	2	39	2	0	1	1.76	1	166	61	13.6	75	152	113
ETH-119	1	9.11	594	42068	1	47	3	4	0	2.81	1	#NULL!	#NULL!	14.8	100	175	189
ETH-120	1	3.13	608	7428	1	48	0	5	0	0.53	1	#NULL!	57	11.9	115	174	82
ETH-121	1	#NULL!	357	4186	2	25	0	5	1	2.11	2	#NULL!	#NULL!	14.7	96	135	62
ETH-122	1	3.84	447	43512	1	28	2	5	1	1.05	1	#NULL!	48	13	82	107	81
ETH-123	1	0.01	206	15815	2	44	1	0	3	1.41	1	155	67	15.5	99	199	292
ETH-124	1	4.13	262	228806	2	38	1	5	1	#NULL!	2	#NULL!	#NULL!	11.6	80	82	101
ETH-125	1	5.68	235	51507	2	30	3	3	1	3.02	2	166	58	14.5	86	154	60
ETH-126	1	2.4	510	287	2	25	2	1	1	1.41	1	163	65	15.2	95	123	44
ETH-127	1	7	652	1008	2	28	1	4	3	0.7	1	151	52	16.5	124	187	132
ETH-128	1	9.3	768	1563	2	31	2	0	1	1.76	2	158	50	12.9	89	151	100
ETH-129	1	4.41	385	#NULL!	2	32	1	1	4	0.88	2	166	60	13.5	78	141	111
ETH-130	1	2.1	635	2400	2	30	0	1	4	0.7	2	153	45	14.9	71	145	168
ETH-131	1	4.06	421	1	2	27	0	0	1	1.76	2	156	63	16.1	89	150	46
ETH-132	1	2.42	190	9599	1	34	1	4	1	0.88	2	180	58	18.2	100	100	87
ETH-133	1	4.79	276	677	2	33	2	1	4	1.05	2	157	72	13.3	98	252	176
ETH-134	1	7.4	475	1347	2	55	0	0	4	0.79	2	130	44	14.6	100	140	127
ETH-135	1	3.69	319	67011	1	51	1	5	1	4.04	3	164	65	18.9	100	138	178
ETH-136	1	12.41	596	5230	2	61	3	0	4	3.16	2	168	62	14.4	91	246	276
ETH-137	1	7.85	796	2089	2	50	1	4	1	1.93	1	165	65	13.7	97	246	152
ETH-138	1	5.04	697	542	2	20	0	0	0	0.53	2	158	52	14.8	76	193	88
ETH-139	1	3.09	324	39590	1	57	1	1	1	2.64	1	175	55	13.5	90	152	165
ETH-140	1	2.68	379	975	2	27	2	1	3	2.64	1	153	52	15.4	105	167	125
ETH-141	1	1.49	429	517	1	25	2	4	1	2.28	1	165	43	15.6	104	123	67
ETH-142	1	1.26	166	41785	2	35	0	1	4	0.53	1	154	51	11.4	95	130	157
ETH-143	1	4.55	366	15603	2	35	0	0	1	0.53	1	155	40	13.4	72	167	63
ETH-144	1	2.44	702	1	2	35	0	0	3	#NULL!	1	156	56	14.9	106	112	88
ETH-145	1	3	967	1	2	27	1	0	1	2.99	3	152	48	15.6	87	160	73
ETH-146	1	4.67	506	72633	1	42	1	1	1	0.88	1	154	54	17.4	126	131	74
ETH-147	1	2.86	588	45005	2	30	0	1	1	0.88	#NULL!	166	49	13.3	92	103	65
ETH-148	1	2.64	354	26768	1	32	2	5	1	0.44	2	153	63	14.6	134	172	113
ETH-149	1	9.16	399	7735	2	40	1	0	1	1.05	2	152	55	11.7	#NULL!	219	174
ETH-150	1	1.33	617	458	2	38	1	0	1	1.41	2	148	46	12.9	#NULL!	99	79
ETH-151	1	0.68	457	5091	1	39	0	1	1	4.39	1	171	49	15.4	#NULL!	206	99
ETH-152	1	4.44	308	11517	1	62	0	1	1	0.53	2	172	58	14.8	91	148	61
ETH-153	1	10.13	379	49450	1	36	0	1	1	0.88	1	165	56	16.1	75	177	74
ETH-154	1	7.79	497	5373	2	27	2	0	0	1.76	3	161	62	13.6	87	137	116
ETH-155	1	6.2	232	28444	1	37	1	4	1	1.23	3	175	60	13.4	87	99	110
ETH-156	1	1.24	504	10838	2	23	2	0	1	1.76	1	161	46	13.9	84	177	50
ETH-157	1	7.12	750	4490	2	35	1	1	4	0.53	2	160	50	13.5	96	132	81
ETH-158	1	0.55	254	26588	2	41	2	0	1	2.64	2	158	67	6.9	105	127	99
ETH-159	1	1.15	328	2075	2	27	0	1	3	0.53	2	154	53	14.8	89	175	138
ETH-160	1	2.11	369	1	1	33	1	1	0	0.7	2	173	61	16.9	85	174	122
ETH-161	1	5.06	494	8734	2	36	1	0	1	1.05	2	154	42	13.2	97	67	122
ETH-162	1	2	516	5301	2	28	0	0	1	1.76	2	157	57	14	88	157	150
ETH-163	1	7.31	481	801	2	28	1	0	1	1.93	1	153	72	14.6	75	118	103
ETH-164	1	3.58	357	580	2	26	2	4	3	2.11	1	155	48	15.7	77	138	154
ETH-165	1	6.6	416	56610	1	45	1	5	1	2.64	1	161	51	16	83	112	60
ETH-166	1	2.61	465	4995	2	34	2	0	1	#NULL!	1	162	58	14.4	78	140	148
ETH-167	1	7.03	621	1	2	32	2	0	0	#NULL!	2	155	49	13.9	73	156	94
ETH-168	1	1.35	536	1	2	25	1	4	0	0.35	2	163	55	14.5	104	209	206
ETH-169	1	1.18	191	31474	2	22	2	3	1	1.23	2	152	52	14.9	87	117	85
ETH-170	1	0.47	724	192	2	35	0	0	3	#NULL!	2	151	54	11.7	#NULL!	#NULL!	#NULL!
ETH-171	1	3.44	571	1303	2	36	1	0	4	0.55	2	166	67	14.5	72	197	214
ETH-172	1	3.24	514	1	2	27	0	0	1	#NULL!	1	169	70	14.4	71	186	60
ETH-173	1	1.02	244	4186	2	39	1	4	3	0.18	2	157	66	14	79	138	102
ETH-174	1	17.77	345	46549	2	42	3	4	4	1.93	1	150	51	11.8	79	165	86
ETH-175	1	2.95	369	68844	2	35	2	4	3	0.35	3	160	47	13.4	73	136	171
ETH-176	1	0.01	82	173510	2	24	2	0	1	1.76	3	158	40	9.3	114	115	154
ETH-177	1	3.79	225	61680	1	35	3	4	0	7.03	3	183	51	13.3	78	120	74
ETH-178	1	1.79	297	93900	2	35	1	4	1	0.53	2	163	60	12.3	88	146	125
ETH-179	1	0.33	693	2663	2	20	0	4	3	0.7	1	153	52	14.6	89	215	87
ETH-180	1	2.8	424	3732	1	36	2	4	1	5.27	2	175	78	14.5	72	220	154
ETH-181	1	2.18	515	2220	2	45	1	4	3	0.7	2	166	55	13.6	100	138	92
ETH-182	1	5.11	352	3147	1	34	2	3	1	2.63	2	170	55	15.4	115	74	113
ETH-183	1	3.98	389	780	2	25	1	0	1	1.76	2	153	55	13.1	82	91	47
ETH-184	1	4.33	305	72174	1	34	3	3	1	2.89	2	178	81	19.2	165	120	156
ETH-185	1	6.76	364	3682	1	30	3	3	0	1.76	2	178	55	16.7	82	127	107
ETH-186	1	1.85	1172	1	2	25	0	1	1	1.76	1	158	60	15.7	104	132	69
ETH-187	1	7.53	320	28063	2	26	3	3	0	3.16	2	158	56	13.5	93	115	110
ETH-188	1	3.17	405	51856	1	34	2	4	3	1.76	2	176	64	15.4	75	116	128
ETH-189	1	7.14	583	30843	2	32	1	0	1	3.52	1	160	52	10.9	99	157	83
ETH-190	1	2.23	135	11673	1	40	3	3	1	5.16	1	176	75	16.3	96	115	69
ETH-191	1	5.7	746	1	2	40	2	4	4	3.52	1	168	81	13.3	88	199	117
ETH-192	1	4.14	510	96468	2	25	1	4	3	0.35	3	153	45	11.6	94	112	137
ETH-193	1	0.05	344	73155	1	34	1	4	3	1.05	2	168	63	13.8	91	77	128
ETH-194	1	5	432	139815	2	32	2	4	0	0.35	#NULL!	154	46	14.8	81	125	182
ETH-195	1	0.58	352	10824	1	42	2	0	0	#NULL!	2	153	57	16.2	82	131	101
ETH-196	1	0.02	251	58552	1	40	3	3	1	11.32	1	165	65	16	88	150	305
ETH-197	1	6.46	345	14101	2	36	1	0	1	0.44	1	145	49	13.8	79	150	165
ETH-198	1	5.45	747	1	2	45	1	1	1	1.23	1	160	69	#NULL!	97	204	123
ETH-199	1	1.13	528	4186	1	67	1	4	1	4.5	1	170	73	17.7	89	220	193
ETH-200	1	5.69	330	1813	2	38	2	0	4	1.05	1	152	49	14	88	131	85
ETH-201	1	#NULL!	451	166978	2	40	1	0	1	1.76	2	164	66	14.9	82	156	140
ETH-202	1	1.36	268	4393	2	24	1	3	4	0.88	1	163	47	13.1	79	106	83
ETH-203	1	0	893	24182	2	28	0	4	4	0.7	1	153	57	13.6	66	87	98
ETH-204	1	1.17	329	1318	2	30	0	4	1	1.76	2	154	48	14.1	96	176	123
ETH-205	1	7.43	173	107267	2	34	1	4	1	3.52	2	154	53	14.1	99	150	170
ETH-206	1	0.89	370	13618	1	34	2	0	1	1.58	1	178	74	16.2	87	150	160
ETH-207	1	0.01	329	23682	2	22	1	0	1	1.76	1	154	58	19.6	95	150	109
ETH-208	1	0.86	955	1	2	60	0	3	3	0.99	2	156	58	12.3	91	150	114
ETH-209	2	5.98	691	846	2	28	2	0	1	3.52	1	155	57	14.4	77.4	165	67
ETH-210	2	3.91	449	710	2	45	1	1	3	0.62	1	159	58	14.3	#NULL!	#NULL!	#NULL!
ETH-211	2	4.57	348	29026	2	39	2	5	1	1.76	1	156	69	14.1	#NULL!	#NULL!	#NULL!
ETH-212	2	4.03	739	1	2	29	1	0	4	0.7	1	155	60	13.7	106	206	126
ETH-213	2	1.62	637	446	2	32	1	0	4	#NULL!	1	161	60	13.8	82	204	181
ETH-214	2	1.54	229	1	2	22	0	1	1	1.05	1	151	52	13.8	108	198	124
ETH-215	2	3.05	422	5748	2	31	1	4	3	0.53	1	145	53	15	108	160	176
ETH-216	2	0.54	323	11135	2	24	1	0	1	#NULL!	1	160	41	10.2	92	148	251
ETH-217	2	6.22	198	8275	1	57	0	0	1	0.7	1	164	50	14.8	107.6	188	166
ETH-218	2	6.62	320	12658	1	27	1	5	1	2.64	1	164	58	15.6	103.3	107	75
ETH-219	2	1.16	163	227267	2	45	0	0	3	0.35	1	148	52	12.5	104.5	233	247
ETH-220	2	7.59	266	106025	1	26	2	4	1	2.64	2	163	45	14	100	92	67
ETH-221	2	0.49	355	3834	2	26	1	0	1	#NULL!	2	151	61	13.6	94	161	124
ETH-222	2	0.28	360	7631	1	36	2	0	1	2.64	1	170	63	16.6	95	160	109
ETH-223	2	0.75	488	4020	2	30	2	4	1	2.46	1	157	57	12.2	100	191	146
ETH-224	2	0.69	209	85436	2	21	2	4	0	0.21	1	162	58	14.3	101	190	197
ETH-225	2	1.89	386	34592	2	47	1	0	4	#NULL!	2	169	62	14.7	105	181	307
ETH-226	2	1.12	225	260102	1	32	1	4	1	2.64	1	164	56	15.3	114	154	130
ETH-227	2	4.66	354	123825	2	27	1	4	1	0.88	2	150	54	12.6	124	199	244
ETH-228	2	10.57	261	87183	2	33	1	0	1	1.76	2	152	54	13	95	144	102
ETH-229	2	3.75	657	1	2	34	1	0	4	#NULL!	1	157	60	12.9	101	246	98
ETH-230	2	#NULL!	31	392549	1	45	1	3	1	2.11	3	166	55	13.9	113	119	104
ETH-231	2	0.01	109	86596	2	53	3	4	0	2.64	2	150	43	11.6	112	130	113
ETH-232	2	0.01	571	1	2	35	2	0	0	#NULL!	1	165	62	12.1	72	112	85
ETH-233	2	2.56	125	31687	1	42	2	4	0	3.52	1	165	65	14	107	139	95
ETH-234	2	0.12	193	1575945	2	29	0	0	1	1.41	2	162	50	12.5	96	135	146
ETH-235	2	0	180	256615	2	36	2	4	0	1.41	1	151	68	13.9	#NULL!	#NULL!	#NULL!
ETH-236	2	0.01	330	15603	2	30	2	0	3	1.76	1	158	52	9.9	102	171	191
ETH-237	2	0	157	163287	2	32	1	4	1	5.27	2	164	54	12.3	105	166	149
ETH-238	2	5.22	338	24192	1	40	2	4	1	3.52	1	178	81	15.7	111	260	297
ETH-239	2	0.22	262	1901384	1	29	1	4	4	1.41	4	163	47	11	108	140	168
ETH-240	2	0	276	113426	2	50	0	0	1	#NULL!	3	143	44	13.5	109	172	145
ETH-241	2	0	227	107466	2	30	3	0	1	1.76	3	164	49	13.2	106	212	124
ETH-242	2	0.03	197	6713	2	36	1	0	1	1.76	1	156	62	13.4	105	261	162
ETH-243	2	0	151	221216	1	35	1	4	1	0.53	1	174	54	13.4	134.7	130	151
ETH-244	2	1.23	635	297	2	26	2	0	1	#NULL!	1	168	78	16	114	213	160
ETH-245	2	1.96	270	55475	1	38	1	4	1	5.27	1	166	59	14.8	112	206	140
ETH-246	2	1.42	639	1	2	44	2	0	4	0.35	1	152	80	14.4	105	300	178
ETH-247	2	0	270	4695	2	25	2	4	3	1.76	1	159	63	14.1	92	235	118
ETH-248	2	4.96	486	20437	2	32	0	4	3	1.05	1	160	62	13	123	219	128
ETH-249	2	3.38	459	1	2	25	0	4	4	1.76	1	160	61	15.4	108	203	109
ETH-250	2	5.65	1180	1	1	47	1	3	1	1.23	1	165	58	15	80	194	151
ETH-251	2	0.53	245	233485	2	33	0	4	4	0.58	2	145	45	12.9	74	102	116
ETH-252	2	0.51	241	34592	2	40	2	4	4	1.76	1	160	68	14.1	102	229	211
ETH-253	2	4.68	292	29026	2	29	1	4	1	0.7	1	152	54	13.9	84.3	113	90
ETH-254	2	6.27	236	29026	2	40	1	0	1	#NULL!	1	165	78	12.4	100	102	130
ETH-255	2	0.11	194	8675	2	46	1	1	4	#NULL!	1	145	40	11.5	119	123	134
ETH-256	2	3.07	362	16247	2	27	0	4	1	0.53	1	151	47	15.2	91	128	107
ETH-257	2	4.78	501	8734	2	55	0	0	4	0.26	1	156	49	13.5	88	207	182
ETH-258	2	0.33	244	11595	2	55	0	0	4	#NULL!	1	160	54	12.2	83	107	127
ETH-259	2	0	453	291	2	32	1	0	1	#NULL!	2	158	40	15.6	88	136	50
ETH-260	2	0	397	1	2	25	0	1	0	#NULL!	1	170	50	14.9	87	126	86
ETH-261	2	0	341	560	1	30	1	1	0	#NULL!	1	175	66	14.1	79	138	107
ETH-262	2	0.03	388	#NULL!	2	35	0	0	3	#NULL!	3	152	50	13.9	91	152	112
ETH-263	2	0	211	#NULL!	1	50	#NULL!	1	3	#NULL!	1	163	59	12.8	164	118	210
ETH-264	2	7.18	313	27874	1	57	1	4	1	0.7	2	166	87	13.6	90	165	128
ETH-265	2	5.52	413	23076	2	33	1	0	1	0.53	2	154	52	14.9	87	149	127
ETH-266	2	0	1083	1259	2	33	2	0	1	7.03	1	156	72	14.1	97	126	147
ETH-267	2	6.76	59	73155	1	36	1	3	1	0.88	1	169	60	14.7	86	96	116
ETH-268	2	8.72	390	7279	1	38	1	4	3	0.18	1	175	68	13.9	98	140	133
ETH-269	2	5.18	202	70252	2	30	1	0	4	3.52	1	155	50	13.7	76	162	95
ETH-270	2	4.56	380	8164	2	30	0	0	3	0.35	2	147	50	12.1	92	133	214
ETH-271	2	1.32	173	32554	1	32	3	4	1	5.27	3	167	52	12.2	93	72	104
ETH-272	2	0	92	687244	2	34	0	0	1	0.88	3	150	44	12.9	77	151	131
ETH-273	2	0	230	397	2	25	1	4	1	#NULL!	1	168	56	13.7	107	209	200
ETH-274	2	0.01	193	19892	1	32	2	4	0	0.88	3	175	62	10.8	88	112	91
ETH-275	2	0	148	1023293	2	28	0	4	0	0.28	1	150	42	12.2	87	78	59
ETH-276	2	7.06	316	93268	1	30	1	4	1	3.52	2	174	70	15.1	83	175	98
ETH-277	2	3.06	667	503	2	33	0	4	4	0.35	1	161	52	13.2	90	130	81
ETH-278	2	0.44	222	238	1	48	2	4	3	0.7	1	158	57	12.3	231	159	121
ETH-279	2	0.09	195	2175	2	37	2	0	1	5.27	1	#NULL!	59	12.6	111	151	199
ETH-280	2	0.01	548	38796	2	24	1	4	1	2.81	2	159	49	13.2	87	125	128
ETH-281	2	8.67	356	7428	1	38	2	4	1	2.64	1	170	50	16.2	98	176	102
ETH-282	2	14.42	430	5520	1	48	2	3	1	1.76	1	180	78	14.8	132	180	149
ETH-283	2	1.43	263	1	2	25	0	4	3	0.7	3	145	50	13.7	92	136	107
ETH-284	2	0.01	112	371921	1	53	1	4	1	1.76	3	172	45	11.3	90.4	54	90
ETH-285	2	0.01	87	301722	2	24	1	0	1	#NULL!	1	154	55	14.8	86	178	229
ETH-286	2	0	309	995	2	33	2	0	4	#NULL!	1	162	58	14.2	103	241	96
ETH-287	2	0	537	43806	2	40	1	4	3	0.35	1	166	67	13.9	94	20	12
ETH-288	2	1.83	1122	21863	2	22	1	#NULL!	0	#NULL!	1	152	58	13.3	86	126	62
ETH-289	2	0.39	863	30022	2	28	1	0	3	0.88	1	162	57	12.7	104	117	82
ETH-290	2	1.66	248	25362	2	23	1	4	0	0.53	1	150	47	13.3	84	132	69
ETH-291	2	0	73	118912	2	33	3	4	0	1.41	1	170	61	17.3	220	117	163
ETH-292	2	0	268	47501	1	36	2	4	0	1.76	1	165	60	13.5	97	142	121
ETH-293	2	4.2	189	440260	1	23	1	4	1	3.52	1	176	69	13.4	76	132	82
ETH-294	2	4.2	501	455366	2	20	2	0	1	#NULL!	3	150	59	13.8	89	180	139
ETH-295	2	0	60	2493465	2	30	2	0	1	2.81	3	157	46	12	108	97	63
ETH-296	2	0.01	113	195916	2	47	2	3	3	0.88	1	165	61	11.9	104	87	55
ETH-297	2	0.25	306	36758	2	31	1	4	3	0.53	1	157	66	14.6	82	180	193
ETH-298	2	3.31	174	239872	2	30	0	4	3	0.88	1	157	47	20.3	95.4	139	148
ETH-299	2	0	147	216783	1	56	0	4	3	1.76	3	172	62	11.9	93	189	126
ETH-300	2	6.9	830	1	2	34	1	4	4	1.76	1	156	60	13.8	90.2	148	85
ETH-301	2	0.01	235	17556	2	39	2	4	0	1.23	2	158	75	11.1	95.2	181	156
ETH-302	2	2.09	542	2473	2	38	1	4	4	0.88	1	154	60	14.1	97	244	145
ETH-303	2	1.64	299	63063	2	28	1	1	0	#NULL!	1	157	45	9.9	90	140	143
ETH-304	2	0.11	735	5905	2	62	1	3	3	0.76	3	154	#NULL!	12.8	167	91	167
ETH-305	2	0	155	13092	1	42	0	4	1	#NULL!	1	175	58	16.1	237	115	54
ETH-306	2	5.89	248	23076	1	41	3	4	1	2.11	1	164	82	19.9	125	157	146
ETH-307	2	1.33	614	26588	2	20	1	4	1	0.88	1	150	52	15.8	151	234	515
ETH-308	2	0	116	75665	1	35	2	4	1	3.52	1	174	84	14.6	111	100	118
ETH-309	2	0.11	81	208182	2	30	1	4	1	0.7	3	167	70	15	90.8	61	118
ETH-310	2	2.59	386	60971	2	34	1	4	3	0.44	3	168	63	13.4	104	139	122
ETH-311	2	5.66	339	1563	2	30	0	1	0	#NULL!	1	155	66	13.6	89	189	88
ETH-312	2	4.16	539	2575	2	23	2	0	1	#NULL!	1	168	89	13.3	92	128	89
ETH-313	2	2.23	289	6446	2	34	2	4	4	0.88	2	164	82	12	108	226	111
ETH-314	2	1.02	354	76693	1	38	2	4	0	1.32	1	162	65	16.8	82	163	168
ETH-315	2	0.72	376	20163	2	44	0	4	4	0.35	3	154	52	10.1	105	135	129
ETH-316	2	3.41	673	1672	2	31	0	4	1	1.05	1	166	51	14.9	98	123	87
ETH-317	2	7.23	412	145591	2	32	1	4	3	1.05	2	157	63	12.6	130	128	207
ETH-318	2	6.22	296	1403	2	28	0	4	3	1.76	1	148	45	12.7	85	180	89
ETH-319	2	2.96	338	14958	2	32	1	0	1	1.41	1	160	50	12.8	93	156	111
ETH-320	2	2.81	518	16605	2	28	2	4	1	0.88	1	171	63	13.6	87	167	143
ETH-321	2	0	46	147520	1	34	0	4	0	0.26	3	157	47	16.2	90	119	143
ETH-322	2	1.5	197	39641	2	26	2	4	1	1.93	1	162	60	13.4	92	187	92
ETH-323	2	0	158	3151500	2	38	2	4	1	1.76	1	152	70	15.2	97	237	91
ETH-324	2	0	102	3630	1	38	1	4	1	1.76	3	171	48	13.3	87	76	71
ETH-325	2	15.64	366	#NULL!	2	44	2	0	3	#NULL!	2	170	80	15.9	83	209	278
ETH-326	2	3.77	317	1308	2	46	0	0	4	0.26	1	157	56	14.2	95	245	309
ETH-327	2	#NULL!	90	11089	2	40	2	4	4	0.88	1	150	45	13.6	#NULL!	#NULL!	#NULL!
ETH-328	2	#NULL!	668	#NULL!	2	27	1	4	3	0.79	1	156	55	13.4	100	198	124
ETH-329	2	1.47	475	6062	2	24	2	4	4	5.27	1	170	54	15	82.1	145	77
ETH-330	2	0.2	145	21936	2	28	1	4	3	0.7	1	154	52	12.9	92	155	202
ETH-331	2	0.54	361	782	2	25	1	4	0	#NULL!	1	157	52	14.9	82	144	90
ETH-332	2	0	28	1597675	2	24	1	4	0	1.23	1	157	50	11.1	81	126	123
ETH-333	2	1.99	726	3812	2	32	1	4	3	1.41	1	155	82	14.2	68	182	143
ETH-334	2	1	223	69560	1	29	2	4	0	0.88	2	171	67	17.9	89	127	150
ETH-335	2	7.17	740	1	2	40	1	4	0	0.26	2	152	56	14.1	91	213	214
ETH-336	2	4.63	474	6926	2	38	2	4	4	0.35	1	153	54	14.3	101	131	85
ETH-337	2	3.83	317	36749	2	33	1	0	0	#NULL!	1	165	70	15.6	476.9	140	78
ETH-338	2	3.63	242	6266	2	32	1	4	4	0.53	1	153	45	14.2	97.8	122	70
ETH-339	2	0.21	297	1	2	30	1	0	1	#NULL!	1	163	68	14.3	102	127	196
ETH-340	2	2.93	607	243899	2	27	1	0	3	2.64	1	160	61	14.5	135	142	66
ETH-341	2	0.86	545	3271	2	24	3	0	0	#NULL!	1	155	55	14.5	112	150	143
ETH-342	2	0.26	150	92729	2	25	2	4	0	0.7	1	157	52	10.7	100	120	143
ETH-343	2	0	75	14873	2	42	1	4	1	3.52	1	155	60	12.8	102	228	104
ETH-344	2	3.88	580	495	2	39	2	4	0	2.64	1	169	69	15.4	95.1	171	97
ETH-345	2	6.62	317	#NULL!	1	36	1	4	0	1.76	1	162	50	15.3	104	127	76
ETH-346	2	0	111	14649	2	28	1	4	1	1.76	1	159	54	9.3	103.3	183	109
ETH-347	2	0	130	77819	1	43	3	4	1	8.79	1	176	75	15	164.1	117	191
ETH-348	2	7.43	580	327610	2	30	0	0	0	#NULL!	3	146	42	11.3	88	128	133
ETH-349	2	4.8	572	1940	1	30	2	4	1	1.58	1	168	56	14	95	140	76
ETH-350	2	1.01	658	744	2	28	3	3	3	1.76	1	156	56	13.4	100	167	190
ETH-351	2	0.01	75	12395	2	40	2	3	1	5.27	1	158	65	13.2	102	137	105
ETH-352	2	5.47	387	25038	2	31	2	4	3	1.76	1	151	62	14	113.1	219	148
ETH-353	2	0.01	251	80633	1	37	2	4	1	2.46	2	164	47	11.2	124	95	106
ETH-354	2	3.37	110	267054	1	35	2	4	0	3.52	1	171	82	12.4	119	120	80
ETH-355	2	0.34	21	322210	1	32	1	1	1	#NULL!	2	178	68	16.5	164	126	92
ETH-356	2	4.12	239	33910	1	26	0	4	1	1.76	1	190	68	15.4	#NULL!	#NULL!	#NULL!
ETH-357	2	4.15	230	6367	2	30	3	0	1	1.41	1	166	80	13.8	#NULL!	#NULL!	#NULL!
ETH-358	2	1.06	428	41070	2	35	1	4	3	1.23	3	154	45	15	73	#NULL!	#NULL!
ETH-359	2	7.17	329	940	2	31	2	4	1	#NULL!	1	161	68	15.4	90	#NULL!	#NULL!
ETH-360	2	0.56	769	21873	2	46	2	4	1	5.27	1	161	70	12.3	81	#NULL!	#NULL!
ETH-361	2	0	109	4293295	1	32	2	4	1	7.03	3	170	50	12	111	#NULL!	#NULL!
ETH-362	2	0.15	443	4579	2	24	0	0	0	#NULL!	1	148	40	14	101	#NULL!	#NULL!
ETH-363	2	0.03	197	46849	2	35	2	0	1	#NULL!	2	158	55	12.2	96	#NULL!	#NULL!
ETH-364	2	0.89	691	161	2	28	1	0	3	#NULL!	1	163	44	14.8	105	#NULL!	#NULL!
ETH-365	2	0	401	540	1	33	1	4	1	1.76	1	177	81	18.8	110	321	332
ETH-366	2	0.38	1158	1	2	38	1	1	3	#NULL!	2	158	52	14.1	117	175	215
ETH-367	2	1.72	334	6303	2	18	2	0	0	#NULL!	1	172	60	13.7	90	158	78
ETH-368	2	0.02	18	492672	2	30	2	4	3	1.76	2	158	50	10.8	135	110	118
ETH-369	2	7.44	83	15063	1	38	1	4	1	5.27	1	169	58	12.8	87	142	132
ETH-370	2	7.58	450	66816	1	42	2	3	1	2.28	2	175	70	14.4	97	168	125
ETH-371	2	6.04	585	349	2	32	2	1	1	#NULL!	1	158	44	13.8	97	250	105
ETH-372	2	5.63	593	35960	2	35	1	0	0	#NULL!	1	160	48	12.2	81	145	139
ETH-373	2	2.17	249	84072	2	55	0	0	4	#NULL!	1	156	60	14.7	93	222	128
ETH-374	2	0.85	536	502	2	20	1	0	0	#NULL!	1	156	56	13.2	103	213	323
ETH-375	3	4.44	459	760	2	33	2	3	1	3.95	1	161	64	13.6	#NULL!	176	204
ETH-376	3	6.38	866	1892	2	42	0	5	1	0.88	1	158	59	13.6	#NULL!	169	122
ETH-377	3	4.8	209	971330	1	35	2	4	1	2.64	4	176	52	9.7	#NULL!	126	181
ETH-378	3	0.02	42	168646	1	42	1	5	1	3.52	4	178	57	12.8	#NULL!	120	222
ETH-379	3	1.49	710	1	1	32	1	4	0	1.23	3	165	45	17.1	#NULL!	144	55
ETH-380	3	0.04	697	1	2	76	0	0	3	0.88	1	158	55	15.5	#NULL!	85	93
ETH-381	3	1.52	196	55754	2	22	1	4	1	1.41	3	165	46	13	#NULL!	116	111
ETH-382	3	7.44	158	7534	2	40	1	4	3	#NULL!	1	156	70	15.5	#NULL!	149	186
ETH-383	3	#NULL!	345	10129	2	37	2	5	1	1.23	2	159	53	14	#NULL!	213	163
ETH-384	3	2.86	364	129447	1	35	2	4	1	1.58	2	174	70	15.6	#NULL!	143	80
ETH-385	3	0.09	235	7303	2	38	1	4	1	1.05	2	#NULL!	53	12.2	#NULL!	146	118
ETH-386	3	3.83	541	1	2	27	0	0	1	0.88	1	162	48	14.3	#NULL!	182	142
ETH-387	3	7.46	176	56931	2	27	0	5	3	0.88	2	162	47	14.7	#NULL!	147	88
ETH-388	3	5.49	423	20178	2	32	3	3	1	6.17	1	165	63	13	#NULL!	188	154
ETH-389	3	7.14	379	49188	2	36	1	4	0	1.76	1	165	53	13.2	#NULL!	182	125
ETH-390	3	3.01	488	1	2	35	2	3	1	1.41	1	159	81	14.6	#NULL!	204	84
ETH-391	3	0.94	312	24014	2	28	1	0	0	0.7	2	169	51	15.1	#NULL!	129	134
ETH-392	3	3.15	281	826	2	57	0	0	3	#NULL!	2	155	53	#NULL!	#NULL!	181	148
ETH-393	3	8.73	248	94634	2	32	1	5	0	0.93	3	162	43	14.3	#NULL!	173	121
ETH-394	3	#NULL!	358	1	1	25	0	0	3	#NULL!	#NULL!	170	#NULL!	16.1	#NULL!	175	402
ETH-395	3	0.01	84	7858	2	32	2	4	4	1.05	2	173	67	16	#NULL!	187	168
ETH-396	3	#NULL!	272	385	2	38	3	3	1	#NULL!	2	170	75	14.3	#NULL!	163	92
ETH-397	3	1.69	618	1879	2	22	1	0	1	#NULL!	1	155	55	14.1	#NULL!	#NULL!	#NULL!
ETH-398	3	0.18	478	10271	1	76	1	0	4	#NULL!	2	174	80	16.1	#NULL!	#NULL!	#NULL!
ETH-399	3	#NULL!	189	39248	2	54	3	4	3	1.05	3	162	47	14.8	#NULL!	181	197
ETH-400	3	1.56	488	5684	2	36	2	0	1	8.79	2	160	65	15.2	#NULL!	122	85.6
ETH-401	3	1.49	318	137817	2	25	1	0	1	1.05	1	158	52	13.4	#NULL!	88	87
ETH-402	3	0.7	193	1	2	34	2	3	4	0.88	3	165	72	14.8	#NULL!	242	171
ETH-403	3	5.49	130	31946	1	34	1	4	0	#NULL!	2	159	53	14.3	#NULL!	126	92
ETH-404	3	2.49	243	57329	1	59	1	3	4	1.76	1	180	69	15.9	#NULL!	182	101
ETH-405	3	0.02	301	119548	1	30	3	5	4	#NULL!	3	174	57	17.3	#NULL!	164	72
ETH-406	3	0.97	383	35852	2	22	1	0	1	#NULL!	1	164	56	13.9	#NULL!	131	209
ETH-407	3	2.36	283	24521	2	35	0	5	4	7.03	3	149	40	14.4	#NULL!	214	118
ETH-408	3	8.95	294	49188	2	28	0	5	0	1.05	2	147	41	15.1	#NULL!	165	222
ETH-409	3	1.01	224	12834	2	35	2	5	1	1.76	2	164	50	14	#NULL!	120	62
ETH-410	3	#NULL!	549	284263	2	32	2	0	1	#NULL!	1	164	58	14.5	#NULL!	175	141
ETH-411	3	0.03	561	388	1	36	2	5	1	1.05	2	176	70	19.7	#NULL!	230	264
ETH-412	3	0.03	947	20319	2	26	2	0	1	#NULL!	1	170	53	16	#NULL!	265	434
ETH-413	3	6.59	249	21483	1	54	1	0	1	#NULL!	1	185	75	15.3	#NULL!	176	195
ETH-414	3	0.02	29	82309	1	38	2	4	1	1.76	4	188	75	15.2	#NULL!	272	150
ETH-415	3	0	489	648	1	47	2	4	4	8.79	1	174	77	18	#NULL!	261	472
ETH-416	3	6.97	896	1	2	30	3	3	3	2.11	1	168	67	15.7	#NULL!	255	311
ETH-417	3	1.17	16	10561	1	45	1	4	1	0.88	4	185	65	16.3	#NULL!	165	136
ETH-418	3	0.12	254	7032	2	38	3	3	4	1.93	1	161	61	14.6	#NULL!	#NULL!	#NULL!
ETH-419	3	0	151	95295	1	35	0	5	0	1.23	3	170	46	11.7	#NULL!	#NULL!	#NULL!
ETH-420	3	1.9	421	184620	2	29	0	0	1	0.35	3	171	57	14.2	#NULL!	140	68
ETH-421	3	0.5	261	59774	1	39	1	0	1	0.53	1	170	72	16.9	#NULL!	149	269
ETH-422	3	11.28	113	22090	2	29	2	0	1	0.88	3	156	42	22.2	#NULL!	147	73
ETH-423	3	2.39	223	146270	1	40	1	0	1	1.76	3	170	64	17.6	#NULL!	#NULL!	#NULL!
ETH-424	3	0.11	13	1941510	1	30	1	4	1	3.52	4	172	56	15.2	#NULL!	#NULL!	#NULL!
ETH-425	3	8.46	379	119905	2	46	3	3	1	4.5	2	164	61	13.2	#NULL!	180	138
ETH-426	3	6.29	184	51000	2	30	0	0	1	0.7	3	167	50	15.2	#NULL!	121	101
ETH-427	3	4.54	289	36545	1	35	3	3	1	#NULL!	2	181	81	10.7	#NULL!	144	276
ETH-428	3	5.54	367	29363	1	38	2	4	0	1.76	3	184	62	16.7	#NULL!	97	104
ETH-429	3	0.71	443	15381	1	46	1	0	1	0.52	1	#NULL!	#NULL!	18.4	#NULL!	138	112
ETH-430	3	2.77	245	5645	2	23	1	0	1	1.76	2	153	56	15.4	#NULL!	137	130
ETH-431	4	3.7	655	652	2	40	1	0	1	#NULL!	1	160	75	#NULL!	139	213	222
ETH-432	4	4.28	272	1171	2	24	1	5	0	0.53	1	170	58	#NULL!	83	150	82
ETH-433	4	3.61	198	44311	2	24	3	5	4	3.52	1	160	59	#NULL!	85	137	102
ETH-434	4	2.31	102	974624	1	45	3	3	3	5.1	1	174	81	#NULL!	154	164	275
ETH-435	4	8.27	261	104321	1	47	1	5	4	0.35	1	180	99	13	125	233	502
ETH-436	4	6.43	280	7561	2	31	2	4	4	1.05	1	162	65	14.5	85	145	66
ETH-437	4	1.8	205	13014	2	30	3	4	1	2.64	1	164	74	14.1	135	140	98
ETH-438	4	0.28	227	313362	1	40	2	5	0	1.23	3	172	57	15.5	98	117	92
ETH-439	4	1.23	878	1	2	36	1	0	1	1.76	1	166	83	16.9	116	229	643
ETH-440	4	1.64	261	20604	2	60	1	0	4	0.47	1	165	83	14.2	301	212	315
ETH-441	4	9.14	453	58132	2	37	2	0	1	#NULL!	1	160	85	15.9	72	121	136
ETH-442	4	1.93	574	1	2	22	2	3	0	1.23	1	165	55	13.3	84	163	76
ETH-443	4	1.41	262	21186	2	35	0	5	3	1.58	1	145	74	#NULL!	81	231	157
ETH-444	4	2.73	254	133102	1	34	2	4	0	0.53	3	160	55	13.4	117	120	97
ETH-445	4	1.45	316	7561	2	19	0	5	0	0.88	1	164	72	13.8	81	182	117
ETH-446	4	3.17	133	76798	2	58	1	0	3	0.25	2	160	52	#NULL!	84	119	106
ETH-447	4	3.75	404	326728	1	36	1	5	0	1.32	2	168	70	15.4	80	147	114
ETH-448	4	6.59	399	646346	2	30	0	0	1	#NULL!	1	167	52	13.4	72	145	125
ETH-449	4	5.16	416	35960	1	35	0	5	0	0.88	1	170	56	14.7	80	217	120
ETH-450	4	1.84	249	45562	1	40	3	3	1	5.27	1	180	68	14	92	154	124
ETH-451	4	1.39	366	1	2	50	0	0	3	#NULL!	2	151	49	13	90	283	209
ETH-452	4	2.1	495	4581	2	38	0	3	1	1.05	1	160	55	#NULL!	79	197	156
ETH-453	4	1.44	367	1879	2	42	2	0	3	#NULL!	1	168	84	#NULL!	172	197	154
ETH-454	4	5.34	281	137817	2	40	2	0	1	#NULL!	3	178	98	13.4	88	189	320
ETH-455	4	1.41	348	15488	1	31	2	0	3	#NULL!	2	175	62	19.5	79	115	98
ETH-456	4	1.28	548	1	1	43	1	3	1	5.27	1	176	76	#NULL!	94	231	224
ETH-457	4	1.17	78	853877	2	24	1	0	3	#NULL!	2	156	45	12.3	87	118	97
ETH-458	4	2.88	272	58132	2	43	2	3	3	2.11	2	155	57	#NULL!	102	188	105
ETH-459	4	4.12	294	1033	1	42	2	3	1	4.92	1	183	93	#NULL!	108	228	542
ETH-460	4	7.76	156	3849	2	38	2	0	4	#NULL!	2	153	88	12.9	87	143	153
ETH-461	4	1.45	364	2299	2	37	3	4	1	5.27	1	150	64	13.4	93	198	89
ETH-462	4	1.09	482	61462	1	40	1	4	1	6.15	4	171	54	14.5	78	170	140
ETH-463	4	1.02	192	107267	1	27	1	4	0	1.23	3	178	73	15	71	134	112
ETH-464	4	5.68	609	266	2	42	1	4	4	0.88	1	160	60	13.5	71	149	89
ETH-465	4	1.01	44	174620	1	38	2	3	1	1.58	3	163	56	15.3	90	87	145
ETH-466	4	1.54	275	1	1	48	0	0	1	#NULL!	1	168	58	14.5	70	143	80
ETH-467	4	5.48	864	1	2	33	2	0	1	#NULL!	1	170	67	12.3	106	167	97
ETH-468	4	5.84	881	1	2	30	2	0	3	#NULL!	1	165	75	13.8	78	169	105
ETH-469	4	0.31	630	17193	1	36	2	3	1	6.85	1	158	65	15.2	84	223	161
ETH-470	4	3.5	385	60191	2	38	2	3	1	1.76	2	167	61	17.1	81	141	154
ETH-471	4	14.81	482	21186	2	35	2	0	1	#NULL!	1	174	80	12.7	74	118	102
ETH-472	4	3.28	609	12395	2	40	2	0	1	1.41	3	170	61	12	89	158	78
ETH-473	4	1.3	404	1853	2	25	1	0	1	#NULL!	1	157	57	12.3	103	143	166
ETH-474	4	4.47	365	1	2	35	#NULL!	4	1	6.15	1	163	60	11.9	96	175	158
ETH-475	4	3.32	1242	1	2	35	2	0	3	#NULL!	1	168	60	15.8	107	265	290
ETH-476	4	2.3	402	1601	2	47	1	4	1	1.05	1	163	54	14	103	137	109
ETH-477	4	1.74	209	1612	2	#NULL!	2	4	4	0.62	2	165	80	13	85	182	256
ETH-478	4	1.21	198	#NULL!	2	47	2	0	3	#NULL!	1	154	44	15.3	83	144	116
ETH-479	4	2.59	537	254301	1	28	2	3	0	1.76	1	171	60	#NULL!	100	169	195
ETH-480	4	1.46	328	504	2	40	0	5	4	0.26	1	154	52	#NULL!	139	204	215
ETH-481	4	3.16	202	4945	2	29	3	4	1	2.81	3	155	62	10.8	100	190	164
ETH-482	4	4.64	333	240526	2	29	0	4	0	0.88	2	160	62	9.8	75	86	89
ETH-483	4	2.75	416	30216	1	48	1	3	3	3.26	1	178	62	16.3	77	135	103
ETH-484	4	7.48	321	241	2	42	1	0	1	1.76	2	162	42	12.1	76	150	81
ETH-485	4	2.46	389	2101	2	26	2	4	1	1.14	2	162	54	14.4	78	206	150
ETH-486	4	1.04	244	5764	1	30	2	4	1	0.79	3	174	56	15.6	90	172	93
ETH-487	4	1.04	151	137817	1	32	3	4	1	2.11	2	166	82	14.5	88	133	196
ETH-488	4	1.18	63	187209	2	40	2	4	0	1.93	2	158	64	12.6	88	189	144
ETH-489	4	1.2	252	158404	2	38	2	0	4	#NULL!	1	159	64	13.7	81	205	122
ETH-490	4	1.11	67	109530	1	31	3	3	1	3.52	1	167	56	13.1	101	164	179
ETH-491	4	6.82	786	1	2	30	0	0	1	#NULL!	1	170	67	13.6	69	203	74
ETH-492	4	2.07	404	9989	2	35	1	4	4	0.53	2	156	40	15.4	67	164	75
ETH-493	4	1.04	212	6812	1	32	2	3	1	1.67	1	173	60	14	96	240	289
ETH-494	4	0.7	248	180805	2	51	1	4	3	4.39	2	167	42	13.7	65	176	89
ETH-495	4	1.47	286	356	1	50	3	4	1	4.46	1	167	75	15	99	91	139
ETH-496	4	1.03	164	290262	2	23	1	4	0	0.7	2	157	50	12.5	68	142	88
ETH-497	4	3.1	326	11888	1	46	1	4	1	1.05	1	165	75	18.5	97	165	85
ETH-498	4	5.97	250	3059	2	31	1	4	1	0.88	1	160	65	12.4	77	228	214
ETH-499	4	6.6	50	195193	1	45	1	3	1	1.76	4	178	59	11	94	103	82
ETH-500	4	1.52	326	46849	2	19	1	4	0	2.28	1	154	60	16.2	71	142	145
ETH-501	4	1.23	661	45246	1	34	1	4	1	2.46	1	167	63	9.1	89	170	131
ETH-502	4	1.53	313	11323	2	27	1	0	1	#NULL!	2	167	45	14.3	70	135	64
ETH-503	4	0.42	335	1590	2	31	2	4	1	2.64	#NULL!	161	52	13.4	84	183	77
ETH-504	4	1.29	478	1	2	27	1	0	1	#NULL!	2	164	55	#NULL!	90	187	99
ETH-505	4	1.83	800	49188	2	27	1	0	1	#NULL!	1	158	51	14	129	172	73
ETH-506	4	1.26	621	15168	2	55	0	0	4	#NULL!	1	177	61	12.7	106	187	137
ETH-507	4	#NULL!	172	338300	2	26	1	0	1	#NULL!	4	166	41	15	75	139	209
ETH-508	4	1.04	288	1	1	45	2	0	0	#NULL!	2	163	46	13.2	85	174	138
ETH-509	4	2.78	571	30006	2	23	2	0	1	1.67	1	160	40	13	83	115	61
ETH-510	4	7	178	482490	2	36	2	4	4	0.44	3	160	47	11.9	79	79	180
ETH-511	4	1.08	140	104321	2	30	0	4	0	2.64	3	160	52	14.9	85	161	106
ETH-512	4	3.47	258	8511	2	40	2	4	3	0.53	2	168	65	14	95	211	115
ETH-513	4	6.19	462	5885	2	45	3	3	1	3.46	2	170	68	12.9	93	240	122
ETH-514	4	4.21	315	27220	2	37	2	4	0	5.27	1	168	80	14.6	81	224	89
ETH-515	4	1.58	282	9448	2	30	2	0	1	0.7	1	148	48	16	81	139	60
ETH-516	4	1.01	409	5528	1	34	1	4	1	1.76	2	167	58	13.5	92	126	149
ETH-517	4	0.84	585	22399	1	30	3	3	0	3.03	1	172	59	16.6	68	177	318
ETH-518	4	1.03	27	#NULL!	1	45	3	3	1	5.27	2	164	62	18.4	96	108	360
ETH-519	4	1.28	245	27794	1	55	1	4	1	1.05	1	167	64	15	86	120	97
ETH-520	4	1.09	359	238858	2	35	2	0	1	#NULL!	1	168	70	12.1	78	183	64
ETH-521	4	1.23	84	93325	1	52	3	3	3	6.71	3	155	48	17	83	124	102
ETH-522	4	1.52	402	934755	2	37	1	4	1	1.05	2	149	44	13.1	73	139	162
ETH-523	4	2.01	585	61035	2	25	1	3	0	1.98	3	151	46	13.5	80	95	118
ETH-524	4	8	326	1866	2	40	2	0	1	3.52	1	168	60	13.4	82	204	119
ETH-525	4	1.37	111	39917	1	32	2	5	0	0.88	3	177	69	16.2	102	170	169
ETH-526	4	3.56	164	865848	1	34	2	4	1	3.52	2	165	70	14	99	146	99
ETH-527	4	1.5	297	25745	2	35	0	0	0	3.52	2	150	54	14	98	169	138
ETH-528	4	2.9	602	617	2	25	2	5	1	5.27	1	166	60	12.2	90	147	51
ETH-529	4	2.11	618	1	2	30	3	3	1	0.7	1	160	61	14.7	71	175	122
ETH-530	4	1.27	735	1	2	55	1	0	4	0.88	1	168	59	14	99	265	86
ETH-531	4	1.09	261	53847	2	27	1	0	0	#NULL!	2	158	80	13.4	#NULL!	182	63
ETH-532	4	6.04	320	3212	2	25	2	0	1	1.23	1	168	52	12.3	#NULL!	145	144
ETH-533	4	7.13	339	#NULL!	1	46	3	3	3	7.63	2	180	70	14.2	#NULL!	147	217
ETH-534	4	6.36	285	60191	1	51	3	3	1	5.27	2	178	76	15	#NULL!	172	286
ETH-535	4	6.49	420	38019	2	36	1	3	0	0.88	3	150	#NULL!	10.3	#NULL!	70	170
ETH-536	4	2.91	22	678622	2	28	2	0	0	0.88	3	165	40	10	#NULL!	121	194
ETH-537	4	0.44	325	22399	2	22	1	0	0	3.52	1	146	45	14.9	#NULL!	183	56
ETH-538	4	6.76	469	46524	2	32	1	4	0	0.88	2	161	62	11.9	#NULL!	201	71
ETH-539	4	1.77	645	1	2	23	2	0	3	1.76	2	163	55	13.8	#NULL!	190	95
ETH-540	4	0.73	235	378159	1	28	2	4	1	1.76	3	168	51	14.3	#NULL!	163	142
ETH-541	4	4.18	313	1004	2	32	1	0	1	1.05	1	170	84	11.8	#NULL!	142	128
ETH-542	4	5.88	437	497	2	27	2	4	0	1.86	1	152	58	11.6	#NULL!	97	84
ETH-543	4	10.53	460	1	2	32	1	0	4	0.7	1	152	#NULL!	13.4	#NULL!	205	168
ETH-544	4	6.7	584	1345	2	31	1	4	1	0.88	2	157	54	13.7	#NULL!	200	59
ETH-545	4	0.06	61	98670	2	32	0	4	3	0.7	3	147	#NULL!	9.3	#NULL!	160	125
ETH-546	4	5.75	817	166315	2	30	2	5	3	1.05	2	150	44	10.1	#NULL!	101	113
ETH-547	4	0.5	356	23355	2	55	1	0	4	1.76	2	155	60	13	#NULL!	286	122
ETH-548	4	7.37	388	464	2	32	2	0	1	4.39	1	158	53	14.1	#NULL!	199	121
ETH-549	4	0.11	119	479143	1	30	2	3	0	2.63	2	164	54	15.1	#NULL!	271	236
ETH-550	4	0.39	203	36718	1	42	2	0	1	2.46	2	165	59	14.2	#NULL!	145	72
ETH-551	4	3.42	452	48172	2	32	2	4	0	1.76	1	152	51	13.7	#NULL!	193	128
ETH-552	4	0.02	269	1	2	32	2	0	0	#NULL!	3	163	59	16.1	#NULL!	175	86
ETH-553	4	0.36	162	298458	1	32	1	0	3	0.35	2	154	47	17.2	#NULL!	191	135
ETH-554	4	0.52	1004	529	1	35	2	4	1	8.79	1	179	98	17	#NULL!	195	122
ETH-555	4	1.6	609	10200	2	20	1	0	0	0.53	1	153	51	13.2	#NULL!	181	57
ETH-556	4	2.99	667	2364	1	50	1	4	1	3.52	1	172	98	14.7	#NULL!	231	554
ETH-557	4	6.27	294	78419	2	25	1	0	1	0.7	2	149	40	10.3	#NULL!	240	202
ETH-558	4	2.65	447	29182	2	24	1	4	1	0.74	2	150	57	11.2	#NULL!	186	171
ETH-559	4	3.34	284	191159	2	31	2	4	1	1.58	2	160	50	13.3	#NULL!	138	180
ETH-560	4	1.66	343	23682	2	30	0	0	3	0.53	2	151	43	14.1	#NULL!	169	91
ETH-561	4	3.27	274	19488	1	67	1	0	1	0.62	1	173	63	15.1	#NULL!	150	31
ETH-562	4	7.41	275	14548	2	35	3	4	3	3.16	1	158	65	13.5	#NULL!	155	119
ETH-563	4	4.37	258	6955	2	40	0	0	1	0.88	1	161	72	13.9	#NULL!	183	65
ETH-564	4	6.7	353	1	2	57	1	0	1	1.58	1	151	70	12.1	#NULL!	116	180
ETH-565	4	1.64	471	14855	1	40	1	0	3	0.53	2	176	48	15.2	#NULL!	135	385
ETH-566	4	1.13	392	1892	2	35	2	0	4	1.23	1	163	86	12	#NULL!	168	46
ETH-567	4	9.46	597	18561	1	50	3	5	0	1.76	1	170	84	14.5	#NULL!	151	215
ETH-568	4	6.83	575	12139	2	35	2	4	3	0.53	1	164	74	13.6	#NULL!	169	191
ETH-569	4	4.73	1275	18691	2	35	1	0	1	1.05	1	155	70	14.5	#NULL!	234	139
ETH-570	4	0.02	314	47837	1	18	2	0	0	#NULL!	3	183	88	#NULL!	#NULL!	117	107
ETH-571	4	4.74	605	100752	1	40	2	4	1	2.64	2	170	67	13.5	90	175	335
ETH-572	4	2.01	315	70153	2	42	2	5	1	1.76	1	157	62	12.5	107	179	140
ETH-573	4	6.99	480	11724	2	25	2	0	1	2.64	1	164	70	14.4	77	156	108
ETH-574	4	4.16	332	83489	2	45	1	0	4	0.53	1	165	78	15.2	194	83	168
ETH-575	4	0.13	292	1	1	42	3	3	0	4.39	3	190	70	6.9	79	106	82
ETH-576	4	0.78	284	12224	2	35	2	0	1	3.52	1	159	70	12.8	82	194	130
ETH-577	4	0.03	134	126772	1	47	2	5	1	3.52	1	181	85	14.5	62	143	157
ETH-578	4	4.71	304	3541	1	45	2	3	1	1.76	1	172	66	17.4	92	119	56
ETH-579	4	5.12	183	107267	1	30	2	4	0	5.27	1	184	82	16.3	85	169	157
ETH-580	4	0.76	538	73145	2	30	1	0	3	0.53	2	160	52	11.7	82	144	101
ETH-581	4	1.7	546	34249	2	30	0	3	3	0.66	1	169	65	13.2	80	125	87
ETH-582	4	5.14	490	35216	1	46	2	0	0	#NULL!	2	175	76	16.5	83	166	135
ETH-583	4	6.95	782	1	2	35	3	4	0	#NULL!	1	155	83	13.7	112	121	115
ETH-584	4	0.25	930	1	2	28	2	0	1	1.23	1	155	52	13.3	83	145	186
ETH-585	4	5.65	718	809	2	32	2	4	1	1.76	1	162	81	14.2	91	146	123
ETH-586	4	5.76	736	1	2	31	1	4	1	1.3	1	154	48	14.1	93	227	174
ETH-587	4	0.04	134	41331	2	45	0	0	0	0.35	1	165	72	13	111	161	138
ETH-588	4	4.49	351	11643	2	26	3	3	1	1.22	1	157	50	#NULL!	83	230	122
ETH-589	4	5.23	285	40196	2	28	2	4	1	2.99	1	166	65	#NULL!	93	138	71
ETH-590	4	4.51	437	430	1	35	3	3	1	10.55	1	178	82	#NULL!	106	137	67
ETH-591	4	1.32	409	1018	2	50	3	3	4	5.27	2	150	72	#NULL!	87	154	117
ETH-592	4	0.02	52	8220	2	28	1	4	1	1.23	3	159	48	#NULL!	95	112	74
ETH-593	4	0.02	1322	#NULL!	2	28	2	5	1	1.76	1	153	68	12.8	76	114	209
ETH-594	4	7.3	1066	566270	1	27	2	5	0	1.41	1	174	75	#NULL!	70	142	123
